# Supplementary material for: Evaluating the Immunogenicity, Efficacy, and Effectiveness of Recombinant Zoster Vaccine for Global Public Health Policy
Source: Vaccines (Basel). 2025 Feb 27;13(3):250. doi: 10.3390/vaccines13030250 (PMC11946835; doi:10.3390/vaccines13030250)
Supplement: Supplementary file 1 [file vaccines-13-00250-s001.zip]

Archive with 1 entries (1 files):
- vaccines-3477144-supplementary.pdf
